# Supplementary material for: ‘Unheard,’ ‘uncared for’ and ‘unsupported’: The mental health impact of Covid -19 on healthcare workers in KwaZulu-Natal Province, South Africa
Source: PLoS One. 2022 May 4;17(5):e0266008. doi: 10.1371/journal.pone.0266008 (PMC9067674; doi:10.1371/journal.pone.0266008)
Supplement: S1 Data — (CSV) [file pone.0266008.s004.csv]

pid	age	gender	race	language	marital	preexisting_psy_dx	treated_psy_dx	mood_dx	trauma_dx	other_dx	covid_delta1	covid_delta2	covid_delta3	covid_delta4	covid_delta5	comorbidity	hypertension	cardiac	diabetes	lung	hiv	tb	pregnancy	other_morbidity	occupation	md_cat	other_mdcat	nurse_cat	other_nursecat	years_exp	district	level	opd	general_ward	covid_ward	icu	covid_icu	ot	ae	other_facility	other_specific_facility	eap	covid_facility	contact_covid	covid_work_contact	covid_nowork_contact	high_risk	highrisk_reason	covid_dx
1	44	1	1	4	4	1										1									1	6				4	1	5	1		1							2	2	2	1		2	166	2
2	32	1	1	4	3	1										1									2			6		2	1	2	1									2	2	1			2	213	1
3	27	2	2	2	1	1
5	39	1	1	3	4	1										1									2			4		3	0	7					1					2	2	2	1		2		1
7	48	1	1	4	4	1										2	1							34	2			5	5	3	1	2								1	51	2	2	2	1		2	212	1
9	42	1	3	2	3	1										2								38	1	3				3	1	5	1	1	1	1	1					2	2	2	1		2	203	2
11	43	1	3	2	4	1										1									2			1		3	0	5		1								2	2	2	1		2		1
12	30	1	1	4	1	1										1									2			2		2	0	2	1									2	2	2	1		2	202	1
13	35	1	3	2	3	1										1									2			6		3	0	2	1						1			2	2	2	1		2	209	2
14	28	1	1	4	4	1										1									1	9				2	1	7	1									2	2	1			2		1
15	31	1	5	2	4	1										1									1	6				2	1	5	1	1	1				1			2	2	2	1		2	205	2
16	25	2	1	2	4	1										1									1	4				2	1	5	1	1	1				1			2	2	2	1		2	94	1
17	35	1	1	4	3	1										2				1					2			6		2	1	5		1	1							2	2	2	1	1	2	93	2
18	28	2	1	4	4	1										1									1	6				2	0	5		1	1				1			2	2	2	1		2	46	1
19	44	1	3	2	2	1										2			1						1	6				3	1	6		1	1							2	2	2	1		2	172	1
20	37	1	2	2	4	1										1									1	6				3	1	1	1									2	2	2	1		2	129	1
21	36	1	3	2	3	1										1									1	6				3	0	7					1	1				2	2	2	1		2	7	1
22	39	2	3	2	3	1										2	1								1	6				3	0	5	1	1	1							2	2	2	1		2	43	2
23	31	1	3	2	3	1										1									2			6		2	1	7	1									2	2	2	1		2	41	1
24	38	1	2	2	3	1										2				1					2			6		2	1	6								1	47	2	2	2	1		2	198	2
25	49	1	3	2	3	1
26	38	1	3	2	3	1										2			1						2			6		2	0	5	1									2	2	2	1		2	40	1
28	37	1	1	2	1	2	1	1							1	2							1		1	6				3	0	2	1	1					1			2	2	2	1		2	132	1
29	27	2	2	2	3	1										1									1	2				2	1	1	1		1				1	1	19	1	2	2	1	1	2	126	1
30	33	2	3	2	3	1										2								9	1	8				2	0	7						1				2	2	2	1		2	2	1
31	46	1	3	2	3	1										2	1								1	9				2	0	7						1				2	2	2	1		2	88	1
32	37	2	4	2	3	1										2								13	1	8				3	0	5				1	1	1				2	2	2	1		1		1
33	44	1	1	3	3	2	2	1							1	2			1						1	6				3	1	5		1						1		2	2	1			1		1
34	41	1	3	2	3	1										1									1	3				3	0	6					1	1				2	2	2	1		2	42	1
36	32	1	3	2	3	1										1									1	8				2	0	5								1	40	2	2	2	1		2
38	46	1	4	2	3	1										2	1								1	3				3	1	7		1		1						2	2	2	1		2	175	1
39	45	2	1	4	3	1										1									1	5				4	0	2	1									2	2	2	1		2	5	1
41	41	1	5	2	3	2	2	1							1	1									1	9				2	1	6	1		1							1	2	2	1	1	1		1
42	45	2	3	2	3	2	2		1						1	1									1	6				3	1	5		1								2	2	2	1		1		1
43	45	2	3	2	3	1										2								20	1	9				3	1	7						1				2	2	2	1		2	80	1
44	36	2	1	4	3	1										2	1								1	5				2	1	5	1					1				2	2	2	1	1	2	210	2
45	41	1	2	2	3	2	1		1						1	1									1	9				2	0	5		1	1							2	2	2	1		2	49	1
46	41	1	3	2	3	1										1									1	3				3	0	5				1						2	2	2	1		2	215	1
47	44	1	1	4	1	1										1									1	8
48	49	2	5	2	3	1										1									1	7	4			4	0	7				1		1	1			2	2	2	1		1		1
49	56	1	3	2	3	1										2	1								2			4		4	1	5								1	48	2	2	2	1		2	208	1
50	35	2	3	2	1	1										1
51	29	2	1	4	1	1										1									2			2		2	0	2	1	1								2	2	1			1		1
52	25	1	1	4	4	1										1									2			2		2	0	2	1	1								2	2	1			1		1
53	37	2	5	1	1	2	2	1							1	2								32	1	8				3	0	7						1				2	2	2	1		2	125	1
54	27	2	5	2	4	2
55	35	1	1	4	4	1										2									2			6		2	0	2							1			2	2	2	1		2	102	1
56	25	2	3	2	4	2	1					1				1									1	6				2	1	7			1		1		1			1	2	2	1		2	1	2
57	29	1	1	4	4	1										1									2			6		2	1	2	1									2	2	2	1	1	2		2
58	28	1	5	2	1	1										1									1	4				2	0	5	1	1	1							2	2	2	1		2	47	2
59	47	1	2	2	3	1										2	1								2			6		3	0	5						1				2	2	2	1		2	184	1
61	34	1	1	4	4	1										2								28	2			6		2	0	2		1								2	2	2	1		2	151	1
62	51	1	2	2	4	1										2	1								2			2		3	0	5		1						1	14	2	2	2	1		2	157	2
63	48	1	2	2	2	1										2				1				16	2			6		4	0	6				1						2	2	2	1		2	196	1
64	35	1	1	4	4	1										1									1	8				2	0	7			1		1					2	2	2	1		1		1
65	30	1	3	2	3	1										1									2			6		2	0	2		1								2	2	2	1		2	135	2
66	57	1	5	2	3	1										2	1		1						2			4		3	0	5								1	27	2	2	2	1		1		1
67	29	2	3	2	3	1										1									1	6				2	0	7						1	1	1	42	2	2	2	1		2	30	1
68	29	1	1	2	4	1										1									2			6		2	0	2								1	32	2	2	2	1		2	150	1
69	35	1	3	2	3	1										2								31	2			6		3	0	2								1	35	2	2	2	1		2	142	1
70	53	1	1	4	4	1										2	1								2			6		4	0	5				1						2	2	2	1		2	155	2
71	32	1	5	2	1	1										1									2			6		2	0	5						1				2	2	2	1		2	169	1
72	24	1	5	1	4	1										1									1	4				2	1	7	1	1	1			1	1			2	2	2	1		2	167	1
73	27	1	5	1	3	1										1									1	2
74	31	1	3	2	3	1										1									2			5	4	3	0	2								1	44	2	2	2	1	1	1		1
75	27	1	3	2	4	1										1									1	2				2	1	1	1						1			1	2	2	1		2	106	1
76	42	1	3	2	3	1										2	1								1	6				3	0	2	1	1					1			2	2	2	1	1	2	44	1
77	34	2	3	2	3	1										1									1	6				3	0	2	1									2	2	2	1		2	82	1
78	43	1	1	4	3	1										1									2			6		2	1	2		1								2	2	2	1		2		1
79	53	1	3	2	3	1										1									1	6				4	1	7	1	1								2	2	2	1		2	37	1
80	55	1	1	4	2	1										2								33	2				1	4	0	7								1	29	2	2	1			2	200	1
81	54	1	1	4	4	1										1									2			6		4	1	5	1									2	2	2	1		2	85	2
82	35	1	3	2	2	1										1									2			1		2	0	7	1									2	2	2	1		2		1
83	42	1	1	4	3	1										2					1				2			6		4	1	6								1	18	2	2	2	1	1	1		1
85	27	2	3	2	4	1										1									1	6				2	1	5	1		1			1	1			2	2	2	1		2	45	1
86	43	1	1	4	4	1										2					1				2			6		2	1	4	1									2	2	2	1		2		2
87	39	1	3	2	2	1										2
88	47	1	1	4	3	1										2								17	2			5	2	3	1	3								1	10	2	2	2	1		2
89	37	1	3	2	3	1										1									2
91	59	1	1	4	2	1										2	1							22	2			4		4	1	3								1	16	1	1	1			2	10	2
92	34	1	1	4	4	1										1									1	8				3	1	5	1	1	1							2	2	2	1		2	145	1
93	54	1	1	4	4	1										2	1								2			6		4	0	7		1								2	2	2	1		2	141	1
94	62	1	1	3	4	1										2	1								2			3		4	1	6								1	25	2	2	2	1		2	121	1
95	29	1	2	2	3	1										1									2			6		2	0	2								1	24	2	2	2	1		2	204	1
97	26	1	3	2	4	1										2				1					1	6				2	0	2	1	1	1				1			2	2	2	1		2	14	1
98	39	2	3	2	3	1										1									1	6				2	0	2	1	1					1			2	2	2	1		2	110	1
99	36	1	1	4	1	1										1									2			6		2	0	2	1	1								2	2	2	1		2	73	1
100	28	2	1	4	4	1										2	1								1	6				2	1	5	1	1								2	2	2	1		2	38	1
101	49	1	1	4	3	2	2		1						1	2								35	2			4		3	0	6								1		2	2	1			2	218	1
102	44	2	3	2	3	1										1									1	6				3	0	7					1					2	2	2	1		2	69	1
104	31	1	1	4	3	1										1
106	29	2	3	2	4	1										1									1	6				2	0	2	1	1	1				1			2	2	2	1		2	48	1
107	29	1	3	2	3	1										2								18	1	6				2	0	2	1	1	1				1			2	2	2	1		2	214	1
108	44	2	4	2	3	1										1									1	6	1			3	1	2			1					1	20	2	2	2	1		2	160	1
109	40	1	1	4	3	1										1									1	6				2	0	2	1	1	1				1			2	2	2	1		2	22	2
110	35	2	5	1	3	1										1									1	6				2	0	2	1	1	1		1		1			2	2	2	1		2	189	1
111	32	1	1	2	4	1										1									1	6				2	1	7	1	1				1				2	2	1			2	127	1
112	29	1	1	2	4	1										1									1	6				2	1	7							1		8	2	2	2	1		2	154	1
113	30	1	3	2	4	1										1									1	6				2	0	2							1			2	2	2	1		1		1
114	30	1	3	2	4	1										1									1	6				2	0	2							1			2	2	2	1		1		1
115	29	2	3	2	3	1										1									1	6				2	0	5	1	1				1	1			2	2	2	1		2	170	1
116	34	1	1	4	4	2	2	1							1	2							1		1	5				3	1	1	1							1	21	2	2	2	1	1	2	103	2
117	27	1	1	3	4	1										1									1	4				2	0	5	1	1								2	2	2	1		2	76	1
118	27	1	3	2	3	2	1			1					1	1									1	6				2	0	2							1			2	2	2	1		2	168	1
119	26	2	3	2	4	1										1									1	4				2	0	5	1	1	1			1	1			2	2	2	1		2	113	1
120	24	1	3	2	3	2	1			6					1	1									1	4				2	0	2		1	1							2	2	2	1	1	2		1
121	26	1	5	2	1	2	2	1						1		1									1	4				2	1	2	1	1		1		1	1			2	2	2	1		2	36	1
122	29	1	1	4	4	1										1									1
123	26	2	5	2	4	1										1									1	4				2	0	5							1			2	2	2	1		2	115	1
124	45	1	3	2	3	1										1									2			6		4	0	2								1	12	2	2	2	1		2	28	1
125	53	1	3	2	3	1										1									1	6				4	1	7	1	1								2	2	2	1		2	139	1
126	56	1	1	4	3	1										2	1								2
127	35	1	1	4	4	1										1									2			2		2	0	2								1	40	2	2	2	1		2	163	1
128	35	1	1	4	4	1										1									2			2		2	0	2								1	40	2	2	2	1		2	158	1
129	28	1	3	2	3	1										1									1	6				2	0	5						1				2	2	2	1		2		1
130	28	1	3	2	3	1										1									1	4				2	0	7		1								2	2	2	1		2	62	1
131	41	2	1	4	4	1										1									1	6				3	0	2							1			2	2	2	1		2	33	1
132	30	1	1	3	3	1										1									1	6				2	0	5						1				2	2	2	1		2	4	1
133	29	2	2	2	3	1										1									1	6				2	0	7						1				2	2	2	1	1	2	65	1
134	55	1	3	2	3	1										2			1						2			1		4	0	6			1							2	2	2	1		1		1
135	38	1	1	4	1	1										2								3	2			6		3	0	6								1	36	2	2	2	1		2	59	1
136	31	1	3	2	3	1										1									1	8				2	0	5								1		2	2	2	1		2
137	35	1	1	4	3	1										2								3	1	6				3	1	5		1								2	2	2	1		2	156	1
138	54	1	3	2	3	1										2	1	1							2			6		4	0	1								1	15	2	2	2	1		2	143	1
139	44	1	3	2	3	1										1									1	9				2	0	7								1	40	2	2	2	1		2	138	1
140	56	1	2	2	4	1										2	1							2	2			6		4	0	5	1									2	2	1			2	53	1
141	57	1	2	2	4	2
142	25	2	1	3	4	1										1									1	4				2	0	5			1				1	1		2	2	2
143	28	1	3	2	3	1										1									1	6				2	0	2	1	1	1				1		5	2	2	2	1	1	2	183	1
144	49	1	3	2	2	2	2	1							1	1									1	6				3	0	5	1								40	2	2	1			2	182	1
145	51	2	5	3	3	1										1									1	3	6			4	1	2	1	1				1				2	2	2	1	1	2	136	1
146	28	1	1	4	4	1										1									1	6				2	0	7	1	1	1							1	2	2	1		2	188	1
147	26	1	3	2	4	1										1									1	4
148	35	1	3	2	3	1										2			1						1	6				3	0	6	1									2	2	2	1		2	50	2
149	31	1	1	2	4	1										1									1	8				2	0	7	1									2	2	2	1		2	128	1
150	31	1	5	2	4	1										2								1	1	6				2	1	5	1		1		1					2	2	2	1		2	71	2
151	31	1	1	4	4	1										1									1	6				2	1	2			1							2	2	2	1		2	20	1
152	38	1	2	2	3	1										1									1	7	2
153	38	1	2	2	3	2
154	38	1	2	2	3	1										1									1	7	2
155	37	2	1	2	3	1										1									2			4		3	0	2								1	35	2	2	2	1		1		1
156	40	2	1	2	3	1										1									1	6				2	1	7	1	1	1	1	1					2	2	2	1		2	24	1
157	29	1	1	4	4	1										1									1	8				2	0	7	1	1	1	1		1				2	2	2	1	1	2	55	1
158	30	2	3	2	4	1										2								3	2			6		2	0	7								1	19	2	2	2	1		2	89	1
159	30	2	3	2	4	1										2
160	31	1	3	2	3	1										1									1	8				2	0	5		1		1						2	2	2	1		2	118	1
162	48	1	3	2	2	2	2	1					1			2								5	1	9				3	0	7	1	1	1		1					2	2	2	1		2	68	1
164	36	1	1	4	3	1										1									1	8				3	0	7	1	1	1	1						2	2	2	1		2	26	1
165	33	1	5	1	3	1										1									1	8				2	0	5								1	33	2	2	2	1		2	192	1
166	34	1	3	2	3	1										1									1	8				2	0	6	1	1	1	1	1					2	2	2	1		2	176	1
167	35	1	5	2	3	1										1									1	6				2	1	5		1								2	2	1			2	133	2
168	27	1	1	4	4	1										1									1	6				2	1	5		1								2	2	2	1		2	149	1
169	33	1	3	2	3	1										2								36	1	8				2	0	7	1	1								2	2	2	1		2	108	1
170	32	1	3	2	4	2	2	1							1	1									1	8				2	0	6					1					2	2	2	1		2	82	1
171	46	1	3	2	3	1										2		1	1						1	6				4	0	5	1						1			2	2	2	1		2	206	1
172	41	2	3	2	3	1										1									1	6				3	0	6						1				2	2	2	1		2	185	1
173	43	2	3	2	3	1										1									1	8				2	1	7	1									2	2	2	1		2		2
174	31	1	3	2	4	1										2								15	1	6				2	0	6				1	1					2	2	2	1		2	173	1
175	39	1	3	2	3	1										1									2			6		2	0	1								1	22	2	2	1			2		1
176	30	1	5	1	4	1										2	1								1	8				2	0	5				1						2	2	2	1		2	81	1
177	34	1	1	2	3	2	1	1	1		1					1									1	8				2	0	7			1	1	1					2	2	2	1		1		1
178	30	1	3	2	4	2	2	1		3					1	2								24	1	8				2	1	7	1	1	1	1	1			1	2	2	2	2	1		2	27	2
179	32	1	1	3	4	1										1									1	8				2	0	5	1	1	1	1						1	2	2	1		2	147	1
180	31	1	1	3	4	1										2							1		1	8				2	0	7		1								2	2	2	1		2	86	1
181	33	2	1	4	3	1										1									1	8				2	0	7				1						2	2	2	1		2	178	1
182	32	1	1	4	3	1										2								3	1	8				2	0	7		1								2	2	2	1	1	2	17	1
183	38	1	1	3	4	1										2
184	35	2	3	2	3	1										2								10	1	8				2	1	7	1	1	1	1	1					2	2	2	1	1	2	75	1
185	35	2	3	2	3	1										2	1								1	6				3	1	5		1								2	2	2	1		2	187	2
186	30	1	1	3	4	1										1									1	6				2	1	5	1	1		1						2	2	2	1		2	195	1
187	33	2	1	4	4	1										1									1	8				2	0	7	1	1		1						2	2	2	1		2	60	2
188	37	1	2	2	2	1										2								3	1	8				2	0	5	1	1	1							2	2	2	1		2	66	1
189	32	1	1	4	3	1										1									1	8				2	1	7								1	50	2	2	2	1		2	12	1
190	34	1	3	2	3	1										2				1		1			1	8				2	0	7	1	1								2	2	1			2	91	1
191	43	2	3	2	3	1										2
192	44	1	1	4	1	2	1			7					1	1									2			6		3	1	4								1	6	2	2	2	1		2		1
193	52	2	3	2	3	1										2			1						2			5		4	0	4							1	1		2	2	2	1		2	87	1
194	42	1	2	2	3	1										2				1				37	2			3		3	0	2		1	1					1	13	2	2	2	1		2		1
195	40	1	5	2	3	1										2								29	2			4		3	0	2		1								2	2	1			2	140	1
196	30	2	3	2	3	1										2				1					1	6				2	0	5	1	1				1	1			2	2	2	1		2	124	1
197	45	1	5	2	3	2	2	1	1		1			1		2	1		1	1				30	2			1		4	0	2								1	22	2	2	2	1		2	144	2
198	31	2	1	4	3	1										1									1	8				2	0	7	1									2	2	2	1		2	21	1
199	27	1	5	2	3	1										1									1	2				2	1	2	1	1	1			1	1			2	2	2	1	1	2	98	2
200	48	1	1	4	4	1										1									2			4		4	0	2	1									1	1	1			1		2
201	36	2	1	4	4	1										2	1				1				2			6		2	0	6	1									2	2	2	1		2		1
202	33	1	1	4	3	1										2		1			1				2			2		2	1	5	1									2	2	2	1		2	92	1
203	36	1	1	4	4	2	2		1						1	1									2			1		2	1	5	1									2	2	2	1	1	2	15	2
204	26	2	3	2	4	1										1									1	2				2	1	2	1		1			1	1			2	2	2	1		2	77	1
205	38	1	3	2	3	1										1									1	9				3	0	3								1	11	2	1	1			2	134	1
207	27	1	3	2	3	1										1									1	6				2	0	2	1	1	1				1			2	2	2	1		2	72	1
208	36	1	1	4	3	1										1									1	6				2	0	7	1	1			1	1	1			2	2	2	1		2	99	1
209	27	1	3	2	4	1										1									1	4				2	1	7	1	1	1	1	1	1				2	2	2	1		2	190	1
210	32	1	3	2	1	1										1									1	4				2	0	2		1	1				1			2	2	2	1		2
212	29	1	1	4	3	2	2	1							1	1									1	6				2	1	7	1	1				1				2	2	2	1	1	2	171	2
213	57	2	3	2	3	1										2	1		1						1	5				4	0	6		1							7	2	1	2	1		2	31	1
214	29	1	3	2	3	2	1	1		4					1	1									1	6				2	0	2		1	1				1			2	2	2	1	1	2	54	1
215	33	1	3	2	3	1										2								12	2			6		2	0	4	1									2	2	2	1	1	2	117	1
216	36	1	1	4	4	2	2	1			1			1		1									1	6				3	0	5	1	1								1	2	2	1	1	2	111	1
217	32	1	3	2	4	2	2	1							1	1									1	7	3
218	32	1	3	2	4	2	2	1							1	2
219	64	1	1	4	2	1										1									2			6		4	0	2	1									2	2	1			2	3	1
220	24	1	2	2	3	2	2	1	1						1	2	1		1				1		2			6		2	0	2		1								2	2	1			2	96	1
221	53	1	3	2	2	1										2								19	2			6		4	0	2	1									2	2	2	1		2	74	1
222	62	1	3	2	3	1										2	1							26	1	7	2			4	0	4								1	34	1	2	2		1	1		1
223	33	2	3	2	3	1										1									1	9				3	1	7								1	41	2	2	2	1	1	2	109	1
224	38	1	5	2	3	1										1									1	8				3	0	5	1	1	1	1						2	2	2	1		2	18	1
225	34	1	3	2	4	1										1									2			6		3	0	2			1							2	2	2	1		2	64	1
226	22	1	3	2	4	1										2
227	39	1	3	2	3	1										1									2			6		2	0	2								1	40	2	2	1			1		1
228	24	2	3	2	4	1										1									1	4				2	0	5	1	1	1							2	2	2	1	1	2	164	1
230	58	1	1	4	4	1										2	1								2			4		4	0	6	1									2	2	2	1		2
231	36	1	1	3	3	1										1									1	9				2	0	6								1	45	2	2	2	1		2	194	1
232	25	1	1	2	4	1										1									1	4				2	0	5						1				2	2	1			2	165	1
233	43	1	3	2	3	1										1									1	6				3	0	2	1									2	2	1			2		1
234	33	1	3	2	3	1										1									1	8				2	1	7	1									2	2	2	1		2	70	1
235	44	2	3	2	3	1										2				1					1	9				4	0	7	1	1	1							2	2	2	1	1	2	122	1
236	41	1	1	3	2	1										1									1	6
237	26	1	2	2	4	1										1									2			6		2	0	7								1	28	2	2	1			2	123	2
239	25	1	1	4	4	1										1									1	4				2	1	2	1									2	2	2	1		2	9	1
240	39	1	3	2	3	1										1									1	9				3	0	7	1									2	1	1			2	63	1
241	52	1	3	2	3	1										1									1	9				4	0	7								1	9	2	2	1			2	105	1
242	38	2	3	2	4	1										1									1	9				2	0	7	1		1							2	2	2	1		2	131	1
243	33	1	3	2	3	1										1									1	6	5			2	0	2				1		1				2	2	2	1		2	104	1
244	54	2	5	2	3	1										1									1	9				4	1	7	1					1				2	1	2	1		2	148	1
245	29	2	3	2	4	2	2	1			1	1	1	1		1									1	6				2	1	7			1	1	1				46	2	2	2	1		2	201	1
246	36	1	3	2	3	1										1									1	8				3	0	5	1	1	1							2	2	2	1	1	2	186	1
247	26	1	5	2	4	1										2									1	2
248	40	1	3	2	4	1										1									1	9				2	0	7						1				2	2	2	1	1	2	6	1
250	23	1	3	2	3	1										1
251	28	1	2	2	3	1										1									2			6		2	1	5								1	26	2	2	2	1		2	16	1
252	29	1	5	2	3	1										1									1	8
253	30	1	2	2	3	1										1									2			6		2	0	3								1	37	2	2	2	1		2	29	1
254	25	1	3	2	4	1										1									2			6		2	0	5								1	40	2	2	1			1		1
256	31	1	3	2	4	1										1									1	8				2	0	7	1	1				1				2	2	2	1	1	2	207	1
257	54	2	3	2	4	1										1									1	9				4	0	7					1					2	2	2	1		2	51	1
258	34	1	5	2	3	2	2	1							1	1									1	6				3	1	7	1									2	2	2	1	1	1		1
259	46	2	1	2	3	1										2								39	1	9				3	0	2	1	1	1	1	1	1	1			2	2	2	1		2	217	2
260	29	1	1	3	4	1										1									1	4				2	0	5		1								1	2	2	1		2	130	1
261	55	2	3	2	3	1										2				1				14	1	9				4	0	2		1	1				1			2	2	2	1		2	100	1
263	29	1	1	4	3	1										2				1					1	6				2	1	7						1				2	2	2	1		2	8	1
264	33	1	5	2	4	1										1									1	2				2	1	2	1	1	1			1	1	1	23	2	2	2	1		2	11	1
265	30	1	3	2	3	1										1									1	8
266	30	1	3	2	3	1										1									1	8
267	29	1	2	2	3	1										2							1	11	2			6		2	0	2		1						1	1	2	2	1			2	84	2
268	34	1	1	3	4	1										1									1	1				2	0	1							1	1	49	2	2	2	1		2	216	1
269	52	1	1	4	4	1										2	1							7	2			5	3	2	0	3								1	43	2	1	1			1		1
270	34	1	1	3	4	1										1									1	1				2	0	1							1	1	49	2	2	2
272	37	2	1	4	3	1										1									1	6				2	0	5	1	1	1							2	2	2	1		2	137	2
273	50	1	2	2	3	1										2	1								2			6		4	0	1		1	1					1	17	2	2	2	1		2	193	2
274	56	1	3	2	3	1										2			1						2			6		3	0	2			1							2	2	2	1		2	90	1
275	53	1	3	2	3	1										2								4	2			6		4	0	7								1		2	2	1			2	159	1
276	31	2	3	2	4	2	2	1							1	1									1	6				2	0	2	1						1			2	2	2	1		2	153	1
277	28	1	2	2	4	1										1									2			6		2	0	2		1	1							2	2	2	1		1		1
278	26	1	3	2	3	1										1									1	6				2	0	2	1	1	1				1			2	2	2	1		2	97	1
279	29	1	3	2	3	1										1									1	6				2	0	5	1									2	2	2	1		2	191	2
280	36	1	3	2	3	1										1									1	6				2	1	5	1	1								2	2	1			1		1
281	56	1	3	2	3	1										1									2			6		4	0	6								1	40	2	2	2	1		2	112	1
282	29	1	3	2	3	2	2		1						1	1									1	2				2	0	2	1					1	1			1	2	2	1	1	1		2
283	43	1	3	2	3	1										1									1	9				3	0	7	1	1								1	2	2	1		2	57	1
284	39	2	1	3	3	1										1									1	8				2	0	2							1			2	2	2	1		2	78	1
285	40	2	1	3	3	1										1									1	6				2	0	7								1	31	2	2	2	1		2	39	1
286	26	1	3	2	4	1										1									1	4				2	0	5	1	1					1			2	2	2	1		2	52	1
287	29	1	4	2	4	1										1									1	8				2	1	7	1	1	1	1	1					2	2	2	1		2	25	1
288	38	1	3	2	3	2	1			2					1	2								3	1	8				2	0	5	1									2	2	1			2	35	1
289	29	1	1	4	3	2	2							1		1									1	6				2	0	7	1	1	1							2	2	2	1		2	179	1
290	28	1	3	2	3	1										1									1	6				2	0	2	1									2	2	2	1		2		1
291	34	1	1	4	3	1										1									1	4				2	0	5								1	3	2	2	2	1		2	161	1
292	34	1	3	2	3	1										2								3	1	6				2	0	2						1				2	2	2	1		2	13	1
294	28	1	3	2	1	1										2					1				1	6				2	1	5		1	1							2	2	2	1		2		1
296	27	1	3	2	4	1										1									1	6				2	0	5			1				1			2	2	2	1		2	83	1
297	30	2	3	2	4	1										1									1	8
298	55	1	3	2	3	1										1									2			1		3	0	5	1							1		2	2	1			2	101	1
299	37	1	3	2	3	1										2
300	33	1	1	4	4	1										1									1	6
301	45	1	3	2	3	1										2								23	2			4		3	0	5								1	39	2	2	2	1	1	2	152	1
302	32	1	1	4	4	1										1									1	9				2	0	6	1	1	1							2	2	2	1		2	58	1
303	32	1	1	4	3	1										2				1					1	6				2	0	5	1	1	1				1			2	2	2	1		2	19	1
304	31	2	1	4	4	1										2	1								2			6		2	1	5	1									2	2	2	1		2		1
305	31	2	3	2	3	1										1									1	6				2	0	7					1	1				2	2	2	1	1	2	211	1
306	32	1	3	2	3	1										1									1	8				2	1	7			1							2	2	2	1		2	67	1
307	30	1	3	2	3	1										2								25	1	8				2	0	5	1	1					1			2	2	1			2	23	1
308	35	1	3	2	3	1										2								8	1	6				2	0	5	1	1	1							2	2	2	1		2	61	1
309	42	1	3	2	3	1										2									1	9				3	0	5		1								2	2	2	1		2	177	1
310	32	2	5	2	4	2	2	1							1	2								21	1	6				2	0	5							1			2	2	2	1		2	120	1
311	50	2	3	2	3	1										1									1		3
312	28	1	3	2	3	1										2								27	1	6				2	0	5	1	1	1							1	2	2	1	1	2	146	1
313	36	1	3	2	2	1										1									1	6				2	1	5								1	30	2	2	2	1		2	116	1
314	27	1	3	2	4	2	1			5				1		1									1	2				2	1	1	1						1			1	2	2	1		2	107	1
315	44	1	1	4	1	1										1									2			4		2	1	2						1				2	2	1			2	162	1
316	32	2	3	3	3	1										2								6	1	8				2	1	7						1				2	2	2	1		2	31	1
317	37	1	3	2	3	1										1									1	9				2	0	5	1							1	38	2	2	1			2	79	1
318	28	2	3	2	4	1										1									1	6				2	0	5				1	1	1				2	2	2	1		2	199	1
319	29	1	3	2	3	1										1									1	6				2	0	5							1			2	2	2	1		2	56	1
320	33	1	5	2	4	1										2									1	8				2	0	7				1	1	1				2	2	2	1		2	114	1
321	32	2	3	2	3	1										1									1	9				2	0	6					1	1				2	2	2	1		2	25	1
322	28	1	3	2	3	1										1									1	6				2	0	2		1	1		1		1			2	2	2	1		2	119	1
323	34	1	3	2	4	1										1									1	6				2	0	6					1					1	2	2	1	1	2	174	1
324	29	1	3	2	4	1										1									1	8				2	1	7	1	1								2	2	2	1	1	2		1
325	36	2	3	2	3	1										1									1	6				2	0	2	1					1				2	2	1			2		1
326	32	1	3	2	3	1										1									1	8				2	0	6					1	1				2	2	2	1	1	2		1
327	32	1	3	2	3	1										2				1					1	8				2	0	7	1	1					1			2	2	2	1		2	32	1
328	33	2	5	1	4	1										1									1	8
329	28	1	2	2	3	1										2							1		1	6				2	0	2							1			2	2	2	1		2	95	1
330	80	3	4	3	1	1										1
331	40	1	3	2	3	1										1									1	9				3	0	5	1	1								2	2	1			2	180	1
333	54	2	3	2	3	1										2	1							4	1	3				4	0	5		1	1					1	4	2	2	2	1		2	43	1
334	45	2	5	2	3	2	2	1							1	1									1	3				3	1	7	1					1				2	2	1			1		1
335	32	2	3	2	3	1										1									1	8				2	0	5	1									2	2	1			2	181	1
336	45	2	5	3	3	2	2	1							1	1									1	3
338	28	1	3	2	3	1										1									1	6				2	0	2	1		1				1			2	2	2	1		2	197	1
339	30	1	3	2	3	1										1									1	8				2	0	5	1	1	1							2	2	2	1		2	34	1
340	53	1	3	2	2	1										1									1	3				4	0	6	1	1	1							2	2	2	1		1		1
[truncated: 54 more columns]
